# Supplementary material for: Holiday gatherings, mobility and SARS-CoV-2 transmission: results from 10 US states following Thanksgiving
Source: Sci Rep. 2021 Aug 30;11:17328. doi: 10.1038/s41598-021-96779-6 (PMC8405672; doi:10.1038/s41598-021-96779-6)
Supplement: Supplementary file 2 — Supplementary Information 2. [file 41598_2021_96779_MOESM2_ESM.csv]

Simulation	Actual-EstCases	ThanksgivingAtHome-EstCases	ThanksgivingTravel-EstCases	UpTo14Activities-EstCases	UpTo7Activities-EstCases	NoBarRest-EstCases	NoGymFitness-EstCases	NoSalon-EstCases	Actual-EstHHCases	ThanksgivingAtHome-EstHHCases	ThanksgivingTravel-EstHHCases	UpTo14Activities-EstHHCases	UpTo7Activities-EstHHCases	NoBarRest-EstHHCases	NoGymFitness-EstHHCases	NoSalon-EstHHCases	Actual-EstDeaths	ThanksgivingAtHome-EstDeaths	ThanksgivingTravel-EstDeaths	UpTo14Activities-EstDeaths	UpTo7Activities-EstDeaths	NoBarRest-EstDeaths	NoGymFitness-EstDeaths	NoSalon-EstDeaths
1	447	263	1059	368	363	336	333	441	118	91	241	138	76	115	83	183	4	2	10	5	1	2	1	2
2	543	229	959	370	256	285	376	424	130	65	197	127	94	61	68	161	5	1	9	2	2	1	1	4
3	424	186	952	418	274	270	414	437	176	61	195	134	62	64	194	109	6	2	11	3	3	1	7	6
4	408	228	896	417	217	306	401	424	106	93	322	89	58	123	162	118	4	4	17	1	2	3	8	4
5	461	222	1108	411	247	385	407	465	189	53	404	107	78	110	81	116	5	1	20	4	1	4	2	3
6	621	217	1028	400	335	279	452	497	145	85	243	81	125	110	175	108	6	8	16	3	6	3	5	2
7	445	235	840	460	289	303	428	400	89	89	293	124	103	66	143	127	2	4	13	5	6	1	5	4
8	461	203	1008	354	324	279	381	510	160	40	330	112	132	100	93	200	3	1	15	2	9	5	2	8
9	440	189	882	402	207	262	386	494	110	59	333	140	75	70	93	130	3	5	17	2	3	2	2	5
10	461	226	1067	424	294	304	356	464	168	88	238	86	79	72	148	131	4	3	9	4	1	0	3	3
11	492	214	933	362	353	251	383	416	117	42	351	71	87	122	137	156	5	1	14	2	4	0	5	4
12	526	231	1005	407	283	315	409	480	223	84	328	107	85	127	150	144	5	2	19	7	6	1	1	3
13	491	206	835	356	237	337	345	481	143	53	304	71	49	112	131	105	6	5	12	3	1	3	8	4
14	523	184	1087	383	202	336	488	485	137	56	221	74	68	110	178	169	2	6	8	3	3	4	5	7
15	427	194	880	382	242	256	334	428	157	71	316	82	84	96	110	162	5	5	21	2	3	3	5	5
16	454	172	916	407	233	313	435	413	107	31	210	121	89	117	160	170	2	0	16	5	1	2	10	8
17	495	194	1060	471	334	252	483	468	229	41	327	130	77	62	185	175	6	0	12	5	1	1	9	3
18	431	229	926	317	182	310	497	472	109	76	318	111	42	92	201	122	6	8	22	5	0	1	8	1
19	468	247	929	431	242	305	438	467	163	47	294	151	88	73	111	186	6	1	15	2	1	1	3	4
20	541	245	977	413	200	272	393	472	197	57	239	89	46	100	148	155	7	3	12	1	3	4	6	4
21	527	197	907	413	314	314	376	369	132	79	210	145	60	76	146	81	3	3	10	9	3	1	6	4
22	491	211	935	359	205	345	438	435	182	47	263	92	79	70	171	137	5	3	13	2	3	1	4	3
23	514	155	996	512	320	294	377	445	185	54	225	114	106	113	105	180	2	1	13	5	2	3	3	4
24	436	223	886	491	212	325	383	427	129	47	298	107	51	106	90	149	4	1	17	5	4	1	2	5
25	493	230	1006	369	214	328	391	465	151	90	330	104	67	88	101	113	3	5	22	3	7	2	1	3
26	445	203	1079	477	224	301	429	402	109	47	277	167	90	113	110	112	2	3	17	7	3	3	4	8
27	515	239	1065	435	245	293	470	455	108	46	242	88	64	83	96	178	2	1	13	1	1	3	1	6
28	484	247	984	370	201	283	355	407	111	51	202	139	40	64	85	164	5	4	12	4	1	0	2	7
29	466	251	952	476	217	252	422	449	165	83	351	133	71	73	112	176	3	5	19	6	2	0	1	3
30	449	171	951	391	237	328	440	429	164	39	216	142	91	130	175	158	4	5	9	5	3	3	6	5
31	529	194	1056	443	275	311	372	396	144	50	273	101	72	110	148	171	4	6	14	5	0	2	3	5
32	426	205	1025	349	307	326	381	419	110	51	379	94	98	68	86	160	2	3	22	3	6	4	1	3
33	487	216	849	347	330	290	462	366	126	54	282	122	113	111	168	74	3	2	13	2	4	2	4	3
34	545	221	999	369	223	285	393	463	206	91	338	137	62	116	113	116	3	6	12	6	0	1	1	3
35	412	170	829	345	241	273	357	460	172	51	187	92	49	75	113	213	6	1	11	2	1	2	5	10
36	505	160	982	483	322	318	413	413	130	54	331	101	124	80	165	137	1	8	21	2	5	4	2	2
37	515	210	1000	356	328	339	472	413	125	39	380	75	109	133	122	128	2	5	16	2	8	1	2	2
38	469	241	868	353	306	299	388	444	180	49	189	133	117	111	138	133	5	1	9	5	3	3	5	3
39	496	200	878	348	276	291	454	489	103	69	210	83	89	73	143	146	2	2	10	2	5	3	6	5
40	481	188	925	339	249	256	388	354	177	35	301	127	60	67	115	150	3	1	13	3	6	1	0	3
41	446	191	844	340	274	309	402	373	112	65	260	91	64	83	93	168	2	2	12	1	1	1	3	6
42	518	166	961	353	256	311	365	437	122	43	230	114	56	94	93	149	6	2	12	6	1	3	0	5
43	503	166	827	469	284	318	431	423	183	53	174	111	85	85	103	114	4	1	10	5	1	2	3	3
44	444	263	880	441	216	345	442	380	110	85	326	128	53	92	109	89	2	6	25	5	1	2	5	0
45	551	239	956	501	325	315	464	456	200	87	352	222	90	87	187	157	4	6	22	9	1	0	7	5
46	498	182	806	310	150	254	389	358	182	52	186	118	36	70	130	80	6	2	12	1	0	1	0	4
47	432	190	1140	368	271	316	375	499	148	63	297	92	86	118	120	106	4	8	22	2	3	2	3	2
48	490	278	868	339	238	365	442	396	125	73	200	106	87	142	108	97	4	4	6	2	5	1	1	1
49	541	240	977	335	263	364	347	446	218	95	352	131	65	99	82	151	8	4	22	3	2	0	4	2
50	441	162	906	426	253	255	312	376	140	44	170	89	61	118	98	140	3	2	9	1	0	1	1	4
51	516	206	1115	359	359	346	427	467	132	42	288	84	126	94	101	105	7	3	18	2	4	2	3	6
52	443	153	913	405	221	269	339	423	174	32	216	113	45	100	121	150	3	1	9	1	0	3	1	7
53	515	231	986	347	243	295	446	441	123	87	216	69	62	131	111	96	1	2	14	0	1	3	5	1
54	514	287	982	334	283	286	460	434	114	88	339	79	61	85	196	106	7	5	16	0	2	3	3	5
55	486	177	1072	486	309	299	360	340	118	68	362	185	84	83	154	87	3	4	19	7	3	1	2	4
56	489	210	1039	342	237	282	428	427	185	62	212	141	105	79	165	170	2	2	12	3	2	2	7	8
57	561	178	1055	369	234	331	414	513	135	73	384	142	96	69	160	117	5	5	19	7	3	1	4	4
58	492	265	844	410	200	266	387	426	143	100	205	93	81	66	154	117	5	7	12	3	4	2	4	4
59	588	288	933	372	210	347	415	452	225	59	259	157	54	116	161	171	7	4	16	4	2	6	4	1
60	478	243	1054	453	231	261	347	353	188	101	372	181	84	63	108	126	4	3	12	6	0	1	1	5
61	507	205	1126	449	262	307	347	417	128	56	235	95	95	121	134	159	4	3	13	2	3	1	4	6
62	399	185	900	444	170	338	373	392	92	43	230	139	61	133	108	102	1	3	8	7	4	3	1	4
63	559	163	944	447	196	280	362	365	210	32	193	126	42	104	138	88	2	1	15	5	2	2	4	4
64	460	211	915	392	224	312	434	488	175	42	212	90	56	79	150	116	3	1	7	3	2	2	3	4
65	419	151	797	438	212	304	345	386	104	30	173	152	47	142	123	91	3	2	12	6	2	3	2	1
66	440	163	838	421	273	322	420	439	107	37	271	118	104	116	174	170	5	1	10	2	2	2	4	5
67	409	208	988	366	229	355	399	378	153	36	234	84	50	156	146	116	3	1	10	2	3	4	1	5
68	445	200	1066	493	179	273	449	459	117	80	387	196	59	64	145	102	1	1	30	7	2	2	6	1
69	401	222	998	392	278	343	407	391	161	51	209	103	94	120	90	128	4	6	15	2	4	3	4	7
70	544	209	928	376	189	249	348	435	182	47	340	97	59	103	141	165	3	3	19	2	2	2	4	6
71	489	248	940	375	257	320	442	503	199	61	179	131	65	82	160	189	5	3	13	6	3	4	3	6
72	486	266	1006	417	255	265	417	447	180	43	372	92	60	62	89	107	6	3	16	6	3	2	2	2
73	506	232	1004	343	289	256	365	393	127	52	350	77	131	76	80	90	9	0	24	2	8	2	1	1
74	456	194	920	387	205	249	386	424	170	77	256	106	60	65	92	112	5	2	18	1	1	1	1	2
75	504	236	904	444	241	335	343	461	158	76	211	151	79	137	100	121	5	5	5	6	2	6	2	1
76	480	268	1024	392	311	334	485	526	156	68	218	86	114	85	115	120	5	2	10	1	4	1	3	5
77	560	203	940	465	290	278	319	503	121	76	354	112	66	72	113	138	4	3	28	2	3	0	2	6
78	615	163	1144	468	313	273	457	434	231	28	256	170	126	86	164	132	6	0	14	10	3	2	3	5
79	523	216	1033	383	239	373	406	384	110	59	398	132	69	103	147	94	2	3	24	7	1	5	5	2
80	493	209	908	347	233	259	425	352	112	62	261	126	68	118	164	85	3	0	17	5	3	3	7	1
81	566	202	1096	386	230	251	380	481	220	59	389	85	81	106	136	120	12	4	22	2	0	2	6	5
82	477	203	839	347	246	289	391	369	208	44	202	121	56	104	172	94	2	4	11	5	2	2	6	1
83	519	202	952	417	299	312	470	518	131	46	197	117	123	74	174	189	4	0	10	6	6	1	5	7
84	430	211	1046	374	275	342	356	378	132	37	218	89	88	122	120	139	2	2	15	4	4	7	2	1
85	426	194	922	312	239	336	336	412	109	52	191	117	58	130	89	152	1	1	13	2	2	2	2	2
86	471	210	856	383	292	337	367	415	170	62	285	133	123	93	102	136	3	2	16	1	2	3	3	2
87	555	216	917	461	338	345	412	413	132	47	190	166	106	140	155	177	4	3	10	6	5	2	3	1
88	467	220	899	431	205	275	362	368	118	92	200	111	65	112	90	142	5	3	7	3	3	1	1	2
89	564	239	1024	340	212	290	408	398	142	73	383	84	34	119	146	105	3	2	17	2	2	6	4	1
90	477	218	880	331	330	293	368	376	117	79	281	107	147	82	91	95	5	4	15	3	5	2	1	4
91	450	175	867	463	197	252	496	358	110	49	247	102	71	90	183	139	7	2	16	3	2	4	5	4
92	500	179	858	396	313	347	429	426	198	47	255	110	68	85	101	158	4	1	10	1	3	3	2	3
93	418	171	976	427	230	338	324	350	101	42	325	150	59	122	120	125	3	4	16	6	2	4	3	2
94	467	190	1074	371	299	246	385	372	188	44	240	129	64	67	151	117	5	2	15	3	6	0	2	1
95	554	211	1106	414	223	344	411	397	142	49	410	93	75	101	106	105	6	4	15	4	1	2	2	2
96	554	266	1038	348	193	271	330	380	124	103	236	109	73	105	82	89	2	6	12	2	2	4	2	4
97	571	224	1074	454	328	381	434	444	220	69	366	102	147	86	183	141	5	4	15	6	7	2	3	8
98	551	184	988	379	211	330	442	438	203	40	338	93	86	114	153	172	5	3	17	2	2	3	4	4
99	443	175	876	347	213	262	400	408	107	50	276	94	61	89	100	108	1	2	13	0	1	3	1	5
100	510	190	922	460	298	262	427	420	115	70	221	168	100	64	106	157	0	2	14	3	2	1	6	6
